# Supplementary material for: NgAP2a Targets KCS Gene to Promote Lipid Accumulation in Nannochloropsis gaditana
Source: Int J Mol Sci. 2024 Sep 25;25(19):10305. doi: 10.3390/ijms251910305 (PMC11477109; doi:10.3390/ijms251910305)
Supplement: Supplementary file 1 [file ijms-25-10305-s001.zip › Table S1.xlsx]

## Sheet: Sheet1
Table S1 Expression statistics of some genes in glycolytic and fatty acid pathways based on ChIP-Seq
Gene Name	Gene	fold-enrich	-logP	annotation	Distance	Uniprot
	Id				To TSS	ID
KS	Naga_101811g1	2.19466	37.4022	Promoter (<=1kb)	320	W7TIK4
KAS	Naga_102381g1	1.30578	2.83712	Promoter (<=1kb)	210	W7T947
KAS	Naga_100002g173	1.64436	6.88359	Promoter (2-3kb)	2550	W7TRD5
LACS	Naga_100120g10	1.44052	3.85564	Promoter (<=1kb)	275	W7U5J7
KCS	Naga_100017g49	1.43003	3.98019	Promoter (<=1kb)	0	W7U1Y8
KCS	Naga_100083g23	1.42803	4.00944	Promoter (1-2kb)	1598	W7TTK8
KCS	Naga_100162g4	1.45191	4.12124	Promoter (<=1kb)	-546	W7TZB1
KCS	Naga_100004g102	1.45778	4.10105	Promoter (<=1kb)	-719	W7U6F1
KCS	Naga_100608g3	1.42932	4.62537	Promoter (<=1kb)	-572	W7T2G6
GPAT	Naga_100007g86	1.48129	4.39514	Promoter (1-2kb)	1543	W7U0D6
DGAT	Naga_100010g31	1.59946	6.54498	Promoter (<=1kb)	497	W7TJC9
DGAT	Naga_100006g86	1.55152	5.47295	Promoter (<=1kb)	790	W7U9S5
DGAT	Naga_100030g42	1.428	3.826	Promoter (1-2kb)	1140	W7TTN1
DGAT	Naga_100010g4	1.34758	2.906	Promoter (<=1kb)	637	W7U2S6
DGAT	Naga_100028g44	1.30802	2.40364	Promoter (<=1kb)	-135	W7TT81
DAGK	Naga_100089g7	1.35935	3.52563	Promoter (<=1kb)	-465	W7TXY0
TAGL	Naga_100043g24	1.61205	6.76281	Promoter (1-2kb)	1992	W7TI25
TAGL	Naga_100101g12	1.41512	3.80902	Promoter (<=1kb)	465	W7TNA7
TAGL	Naga_100171g1	1.41563	3.76471	Promoter (<=1kb)	-455	W7TVH7
TAGL	Naga_100241g4	1.36298	3.53008	Promoter (<=1kb)	988	W7U0K9
TAGL	Naga_100426g5	1.37774	3.49636	Promoter (1-2kb)	-1216	W7TAT6
TAGL	Naga_100016g73	1.38322	3.20515	Promoter (<=1kb)	99	W7TGA5
TAGL	Naga_100012g35	1.33045	2.82319	Promoter (<=1kb)	-426	W7TDJ3
KAR	Naga_100037g12	1.49259	5.39173	Promoter (1-2kb)	1485	W7TF53
ACBP	Naga_101458g1	1.56283	5.57466	Promoter (<=1kb)	-397	W7T937
FAD	Naga_100027g27	1.53565	5.16684	Promoter (2-3kb)	2519	W7TAD9
PGM	Naga_100150g10	1.60637	6.72713	Promoter (2-3kb)	2266	W7TG75
PDH	Naga_100065g5	1.50847	4.7736	Promoter (2-3kb)	-2605	W7TN15
PK	Naga_100197g3	1.47222	4.62559	Promoter (<=1kb)	0	W7TLB7
Note: the gene id of red front represent the targets of screening.
