# Supplementary material for: NgAP2a Targets KCS Gene to Promote Lipid Accumulation in Nannochloropsis gaditana
Source: Int J Mol Sci. 2024 Sep 25;25(19):10305. doi: 10.3390/ijms251910305 (PMC11477109; doi:10.3390/ijms251910305)
Supplement: Supplementary file 1 [file ijms-25-10305-s001.zip › Table S2.xlsx]

## Sheet: Sheet1
Table S2 qPCR primers and EMSA probe sequences used in this study
Primer name	Primer sequence	aim
hsp-F	AAGCTTCAGAAGCGTGCTATCG	Linearised overexpression vectors
hsp-R	TTTATTGGGGTTTAGAGTGTGGTACC
NgAP2a-F1	acactctaaaccccaataaaATGTCCAAGTCTCCTAAACAGTCTCG	Amplification of the NgAP2a gene and addition of Flag tags
NgAP2a-R1	atagcacgcttctgaagcttTCACTTATCGTCGTCATCCTTGTAATCACTGTTCTCGTCTTCTTTGTCCG
NgAP2a_ASFW1	actctaaaccccaataaaGGATCCATGTCCAAGTCTCCTAAACAG	upstream primer of RNAi vector fragment amplification
NgAP2a_ASRV2	AGCACGCTTCTGAAGCTTTCAGAATTCCTTATCGTCGTCATCCTTG	Downstream primer of RNAi vector short fragment amplification
NgAP2a_ASRV1	AGCACGCTTCTGAAGCTTTCAGAATTCCTAGGTTGAACGTACGTCCT	Downstream primer of RNAi vector long fragment amplification
ble-F	ATGGCCAAGTTGACCAGTGCCGT	The Shble gene amplification
ble-R	TTAGTCCTGCTCCTCGGCCACGAA
tub-F1	ACTGCGCATGGATTGACCGA	reference gene amplification
tub-R1	TGCTTCACAAAAAAGACAGCTTCTTGAT
qNgAP2a_F2	GATTCGCGTGGCAGGACGTA	qPCR amplification of the ap2 gene
qNgAP2a_R2	AACGCGCGTATGTCCCATGA
Qactb-F3	AGCTGCCGGATGGTAACGTG	qPCR amplification of internal reference gene
Qactb-R3	GCTCGCCTCCTTGCCGATAA
Naga_100042g8_F1	CGCCACCGAACTTGCCTATT	qPCR analysis of differentially expressed genes in NgAP2a transgenic strains
Naga_100042g8_R1	TCAAAGCCACTGCCACACAA
Naga_101811g1_F1	CGGTTGTTGCTTGATGTAA
Naga_101811g1_R1	TGCTGCCATAGACATAGAG
Naga_100162g4_F1	TGGTGGGTCGTTTACATTTCTC
Naga_100162g4_R1	AAGTGGCGTGCTCAGGTT
Naga_100083g23_F1	CGCTGAGACCTACGGAGAAG
Naga_100083g23_R1	AGAAGAGGAGGACGGTGATATG
Naga_100065g5_F1	GACGGTGGACTGTGAGAT
Naga_100065g5_R1	ACGCATTGGCTTCTGGTA
Naga_100197g3_F1	ACTTCATCGCCGCCTCCTT
Naga_100197g3_R1	TGCCGTCAGTCCTGTCTAAGA
Naga_100053g29_F1	CCTACCACCGAGTCCTACCT
Naga_100053g29_R1	GGCACATTTCCGCAAAGTCT
Naga_100113g7_F1	GCATCTTCTAGCCGCACTC
Naga_100113g7_R1	CACCATCAGCCATCATTCGTA
EMSA1_F1	acaggacacgtcTCTGCAAAGCYCgctcactgctc	EMSA probe sequences
EMSA1_R1	GAGCAGTGAGCGRGCTTTGCAGAGACGTGTCCTGT
EMSA2_F2	gtagaggagtTCGTCAACCCtaagttcaagga
EMSA2_R2	TCCTTGAACTTAGGGTTGACGAACTCCTCTAC
EMSA3_F3	ggcgttgccaCTTGGGCAAAgaaaagctgg
EMSA3_R3	CCAGCTTTTCTTTGCCCAAGTGGCAACGCC
EMSA4_F4	aggttgcaacCAGCCGAAACcctgatgctg
EMSA4_R4	CAGCATCAGGGTTTCGGCTGGTTGCAACCT
EMSA5_F5	ctcattcccATACCGCAAGTAcctgaccctgta
EMSA5_R5	TACAGGGTCAGGTACTTGCGGTATGGGAATGAG
EMSA6_F6	acgccaggacGGGAGACTTCaacagggggt
EMSA6_R6	ACCCCCTGTTGAAGTCTCCCGTCCTGGCGT
EMSA7_F7	acaatatagctgcCCTTCAGCDTGGgcacgtgacg
EMSA7_R7	CGTCACGTGCCCAHGCTGAAGGGCAGCTATATTGT
EMSA8_F8	gttatgctccAAAAACCTATGGggattgtattg
EMSA8_R8	CAATACAATCCCCATAGGTTTTTGGAGCATAAC
mu_EMSA1_1F	acaggacacgtcTCTaaAAAGCYCgctcactgctc
mu_EMSA1_1R	GAGCAGTGAGCGRGCTTTTTAGAGACGTGTCCTGT
mu_EMSA5_1F	ctcattcccATAaaaCAAGTAcctgaccctgta
mu_EMSA5_1R	TACAGGGTCAGGTACTTGTTTTATGGGAATGAG
